# Supplementary material for: Driving CARs with alternative navigation tools – the potential of engineered binding scaffolds
Source: FEBS J. 2020 Aug 31;288(7):2103–18. doi: 10.1111/febs.15523 (PMC8048499; doi:10.1111/febs.15523)
Supplement: Supplementary file 1 — Fig. S1. Representative VH and VL alignments. VH and VL sequences of human and humanized antibodies were obtained from the DrugBank (https://www.drugbank.ca/) and aligned against human antibody germline sequences using the DomainGapAlign tool from IMGT (www.imgt.org). Table S1. Amino acid sequences of VH and VL domains derived from human and humanized antibodies and engineered binding scaffolds used for the analysis of the number of non‐human amino acid positions in Figure 5. [file FEBS-288-2103-s001.zip]

Archive with 1 entries (1 files):
- febs15523-sup-0001-Supinfo.pdf
